# Supplementary material for: Are the existing guidelines sufficient for the assessment of bathing water quality? The example of Polish lakes
Source: Environ Sci Pollut Res Int. 2021 Mar 24;28(29):39742–56. doi: 10.1007/s11356-021-13474-9 (PMC8310518; doi:10.1007/s11356-021-13474-9)
Supplement: Supplementary file 1 — (XLSX 49 kb). [file 11356_2021_13474_MOESM1_ESM.xlsx]

## Sheet: TABELA_S1
Table S1. Water reservoirs with bathing waters which were registered and monitored by the Chief Sanitary Inspectorate (CSI) in Poland in 2018 and 2019. The presented parameters in the table are based on the data provided by CSI, State Monitoring System (SMS) and literature search based on Google Scholar and Scopus (status as of 30.12.2020).
	Lake	Area 50 ha	Natura 2000 network	Source of the values of chlorophyll-a concentration	Chlorophyll-a categories	Ecological status or potential lakes > 50 ha	Cyanobacterial blooms occurrence and other reason for closing the bathing area 2018	Cyanobacterial blooms occurrence and other reason for closing the bathing area 2019	Status of the bathing waters 2018 (CSI and own classification)	Status of the bathing waters 2019 (CSI and own classification)	E. coli 2018	Enterococci 2018	E. coli 2019	Enterococci 2019	Cyanobacteria and toxin presence (Kobas et al. 2013 and reference therein)
					(µg/dm-1)										Cyanobacteria	Toxin
1	Domowe Duże	above		n.d.	n.d.	not evaluated	No	no	excellent (provided by CSI)	excellent (provided by CSI)	56.35	13.7	272.5	18.85	n.d.	n.d.
2	Durowskie	above		SMS	<10	moderate	No	no	excellent (provided by CSI)	excellent (provided by CSI)	46	23.6	42	34.6	Plankt., Pseudan., Apha.	n.a.
3	Kłeckie	above		SMS	<50	poor	No	no	excellent (own classification)	excellent (own classification)	381.95	56.5	91.45	94.5	n.d.	n.d.
4	Jaroszewskie	above		SMS	<50	moderate	no	no	excellent (provided by CSI)	excellent (provided by CSI)	54.1	53.45	103.6	14.8	n.d.	n.d.
5	Dadaj	above		SMS	<50	moderate	n.d.	no	n.d.	excellent (own classification)	n.d.	n.d.	39	17	n.d.	n.d.
6	Zajączkowskie	below		n.d.	n.d.	n.d.	no	no	excellent (own classification)	excellent (own classification)	15	37.55	46	17.8	n.d.	n.d.
7	Lubosz Wielki	above	3140 habitats	SMS	<50	poor	no	no	excellent (own classification)	excellent (own classification)	30	194	100.2	83	n.d.	n.d.
8	Pniewskie	above		SMS	<50	moderate	yes (x1)	no	excellent (provided by CSI)	good (provided by CSI)	69.95	66.95	226.6	165.6	Cylind.	n.a.
9	Adamowo	above		(Czerniawski and Krepski, 2019)	<50	not evaluated	no	no	good (own classification)	excellent (own classification)	597.2	123.7	55.5	4.7	n.d.	n.d.
10	Białe (Three bathing areas located in this lake)	above		SMS	<10	high	n.d.	no	n.d.	excellent (own classification)	n.d.	n.d.	30	71.5	Plankt.	n.a.
							no	no	excellent (own classification)	excellent (own classification)	133.1	88.95	90.6	72.4
							no	no	excellent (provided by CSI)	excellent (provided by CSI)	107.45	89.45	116.2	56.6
11	Borówno Wielkie	below		n.d.	n.d.	n.d.	n.d.	no	n.d.	excellent (own classification)	n.d.	n.d.	12.75	26.45	Gloeo., Dolich., Micro., Pseudan., Apha.	MCs
12	Borzechowskie Wielkie	above		SMS	<10	moderate	no	no	excellent (own classification)	excellent (own classification)	65.45	33.1	41.35	20	n.d.	n.d.
13	Bratoszewo	below		n.d.	n.d.	n.d.	n.d.	no	n.d.	excellent (own classification)	n.d.	n.d.	265.85	50.75	n.d.	n.d.
14	Bysławskie	above		SMS	<10	good	n.d.	no	n.d.	excellent (own classification)	n.d.	n.d.	20	24.4	n.d.	n.d.
15	Żerdno	above		SMS	<50	good	no	no	excellent (own classification)	good (own classification)	65.45	12.25	120.2	217	n.d.	n.d.
16	Serwy	above		SMS	<10	good	no	no	excellent (own classification)	excellent (own classification)	0	15.5	0	6	n.d.	n.d.
17	Wielkie Cekcyńskie	above		SMS	<50	good	no	no	excellent (own classification)	excellent (own classification)	28.5	6.4	53.4	70.05	n.d.	n.d.
18	Ostrzyckie (two bathing areas located in this lake)	above		SMS	<50	moderate	n.d.	no	n.d.	excellent (own classification)	n.d.	n.d.	60.4	11.8	Plankt., Apha., Gloeo., Pseudan., Micro., Dolich.	MCs
							n.d.	no	n.d.	excellent (own classification)	n.d.	n.d.	14	2
19	Charzykowskie (three bathing areas located in this lake)	above		SMS	<50	moderate	n.d.	no	n.d.	excellent (own classification)	n.d.	n.d.	154.5	119.9	n.d.	n.d.
							no	no	excellent (own classification)	excellent (own classification)	95.3	21.55	71.45	14.5
							no	no	excellent (own classification)	excellent (own classification)	43.4	15.25	12.75	36.15
20	Radziszewskie	below		(Dzieszko and Zwoliński 2015)	> 50	n.d.	no	no	excellent (own classification)	excellent (own classification)	66.3	43.8	24.1	36	n.d.	n.d.
21	Kunickie	above		SMS	> 50	bad	n.d.	no	n.d.	excellent (own classification)	n.d.	n.d.	32	33.6	n.d.	n.d.
22	Powidzkie (four bathing areas located in this lake)	above	3140 habitats	SMS	<5	high	n.d.	no	n.d.	excellent (own classification)	n.d.	n.d.	128	184.7	n.d.	n.d.
							n.d.	no	n.d.	excellent (own classification)	n.d.	n.d.	30.8	6.4
							n.d.	no	n.d.	excellent (own classification)	n.d.	n.d.	79.6	8
							n.d.	no	n.d.	excellent (own classification)	n.d.	n.d.	39.4	81.4
23	Środkowe	below		n.d.	n.d.	n.d.	no	no	excellent (provided by CSI)	excellent (provided by CSI)	8.65	15.95	45.5	5	n.d.	n.d.
24	Gowidlińskie	above		SMS	<10	good	n.d.	no (enterococci x1)	n.d.	insufficient (own classification)	n.d.	n.d.	132.4	731.99	n.d.	n.d.
25	Dąbrowskie	above		(MGGP S.A. and IOŚ 2010)	<50	not evaluated	no	no	excellent (own classification)	excellent (own classification)	53.4	10.8	13.4	12.4	Micro., Plankt., Apha., Dolich.	n.a.
26	Głęboczek	below		(Goszczyński and Szatten 2013)	> 50	n.d.	n.d.	no	n.d.	excellent (own classification)	n.d.	n.d.	226	54.1	n.d.	n.d.
27	Jeleń	above	3110 habitats	SMS (and own unpublished data from 2020)	<10	moderate	no	no	excellent (own classification)	excellent (own classification)	12.75	0	0	13.9	Oscillatoria, Anabaena	n.d.
28	Czerniakowskie	below		(Mikulski and others 2017)	> 50	n.d.	n.d.	yes (x3, other substances x 1)	n.d.	good (own classification)	n.d.	n.d.	77.2	303.9	n.d.	n.d.
29	Górskie	below		n.d.	n.d.	n.d.	no	no	excellent (own classification)	excellent (own classification)	72.95	20.65	175.6	12.4	n.d.	n.d.
30	Ostrowskie (Sulęcin)	below		n.d.	n.d.	n.d.	n.d.	no	n.d.	excellent (own classification)	n.d.	n.d.	19.25	5.1	n.d.	n.d.
31	Sępoleńskie	above		SMS	<50	moderate	no	no	excellent (own classification)	excellent (own classification)	62.5	69.65	99.5	26.15	n.d.	n.d.
32	Średnie	below		n.d.	n.d.	n.d.	n.d.	no	n.d.	excellent (own classification)	n.d.	n.d.	40.5	39.15	n.d.	n.d.
33	Pamiątkowskie	above		SMS	> 50	bad	no	no	excellent (own classification)	excellent (own classification)	31.7	52.9	204.7	51.4	n.d.	n.d.
34	Wilczyńskie	above	3140 habitats	SMS	<5	moderate	n.d.	no	n.d.	excellent (own classification)	n.d.	n.d.	24.75	10	n.d.	n.d.
35	Wysoka - Wycztok	below		(MGGP S.A. and IOŚ 2010)	<50	n.d.	n.d.	yes (x1)	n.d.	excellent (own classification)	n.d.	n.d.	76.75	58	Micro.	not identuficated
36	Żarnowieckie (two bathing areas located in this lake)	above		(MGGP S.A. and IOŚ 2010)	<10	not evaluated	yes (x7)	yes (x2)	excellent (provided by CSI)	excellent (provided by CSI)	15	8.49	15	8.99	n.d.	n.d.
							n.d.	yes (x1), (enterococci x1)	n.d.	good (own classification)	n.d.	n.d.	461.3	356.4
37	Kalwa	above		SMS	<50	bad	n.d.	no	n.d.	excellent (own classification)	n.d.	n.d.	12.75	5.95	n.d.	n.d.
38	Gopło	above		SMS	> 50	bad	n.d.	no	n.d.	good (own classification)	n.d.	n.d.	701.9	225.7	n.d.	n.d.
39	Długie	below		(Pełechata et al. 2006)	<5	n.d.	no	no	excellent (own classification)	good (own classification)	39	6.4	39.8	216.4	Plankt., Pseudan	n.a.
40	Barlineckie (two bathing areas located in this lake)	above		SMS	<10	good	no	no	excellent (own classification)	excellent (own classification)	0	22.2	12	10.2	n.d.	n.d.
							n.d.	no	n.d.	excellent (own classification)	n.d.	n.d.	46	16.6
41	Chełmica	above		SMS	<50	moderate	no	no	excellent (own classification)	excellent (own classification)	341.2	73.4	93.5	153.75	n.d.	n.d.
42	Lubieńskie	above		SMS	> 50	bad	no	no	excellent (own classification)	excellent (own classification)	13.35	20.65	15	17.4	n.d.	n.d.
43	Kórnickie	above		SMS	> 50	bad	no (Escherichia coli x1)	no	insufficient (own classification)	excellent (own classification)	1475.25	289	220.8	121.6	Pl. agardhii, Cyl. raciborskii	MCs
44	Lipowo	below		n.d.	n.d.	n.d.	no	no	excellent (own classification)	excellent (own classification)	39	32.4	88.2	39.2	n.d.	n.d.
45	Niepruszewskie (two bathing areas located in this lake)	above		SMS	> 50	poor	yes (x1)	no	excellent (provided by CSI)	excellent (provided by CSI)	30	21	15	33.2	Plankt., Apha., Micro., Dolich., Woron., Pseudan., Cylind	MCs
							no	yes (x2)	excellent (own classification)	excellent (own classification)	27.75	7	15	42.6
46	Borzymowskie	above		SMS	> 50	poor	n.d.	no	n.d.	excellent (own classification)	n.d.	n.d.	73.8	11.8	n.d.	n.d.
47	Rudnickie Wielkie (three bathing areas located in this lake)	above		SMS	<50	poor	no	no	excellent (provided by CSI)	excellent (provided by CSI)	145.15	281.7	86.65	26.25	n.d.	n.d.
							no	no (enterococci x1)	excellent (provided by CSI)	good (provided by CSI)	841.2	171.9	161	885.8
							no	no	excellent (own classification)	excellent (own classification)	25.5	9.55	43.6	13.5
48	Chodeckie	below		n.d.	n.d.	n.d.	n.d.	no	n.d.	excellent (own classification)	n.d.	n.d.	27	65.2	n.d.	n.d.
49	Tarpno	below		n.d.	n.d.	n.d.	no	no	excellent (provided by CSI)	good (provided by CSI)	116.25	375	334.4	84.55	n.d.	n.d.
50	Reczynek	below		(Pełechata et al. 2006)	<10	n.d.	no	no	excellent (own classification)	excellent (own classification)	77.4	10.2	67.6	17.6	n.d.	n.d.
51	Wolsztyńskie (two bathing areas located in this lake)	above		SMS	> 50	bad	yes (x2)	no	excellent (own classification)	excellent (own classification)	104.4	96.2	98	15.4	n.d.	n.d.
							yes (x1)	no	excellent (own classification)	excellent (own classification)	42	27.25	43.6	1.85
52	Wielewskie	above	3140 habitats	SMS	<10	poor	no	no	excellent (own classification)	excellent (own classification)	21.3	7.1	29.45	47.4	n.d.	n.d.
53	Białe-Miałkie	above		SMS	> 50	bad	n.d.	no	n.d.	excellent (own classification)	n.d.	n.d.	67.7	66.8	n.d.	n.d.
54	Kisajno (two bathing areas located in this lake)	above		SMS	<50	good	no	no	excellent (own classification)	excellent (own classification)	30.65	3	36.85	8.55	n.d.	n.d.
							no	no	n.d.	excellent (own classification)	n.d.	n.d.	11.85	5.25
55	Czechowickie	below		n.d.	n.d.	n.d.	no	no	excellent (provided by CSI)	excellent (provided by CSI)	42.1	32.25	63	54.4	n.d.	n.d.
56	Drawsko (three bathing areas located in this lake)	above		SMS	<50	moderate	yes (x1)	no	excellent (provided by CSI)	excellent (provided by CSI)	22.5	7.5	54.9	13.6	n.d.	n.d.
							yes (x1)	no	excellent (own classification)	good (own classification)	11.25	10.5	69.3	234.1
							no	no	excellent (own classification)	excellent (own classification)	97.15	48.4	41.4	1
57	Szarcz (two bathing areas located in this lake)	above		SMS	<10	good	no (Escherichia coli x1)	no	insufficient (own classification)	good (own classification)	1206.25	53.75	731.6	103.4	n.d.	n.d.
							n.d.	no	n.d.	good (own classification)	n.d.	n.d.	660.2	80
58	Przywidzkie	above		SMS	<50	moderate	yes (x2)	no	excellent (provided by CSI)	excellent (provided by CSI)	61	10.5	45	25.8	Micro., Dolich.	MCs
59	Kłodno	above		SMS	<50	moderate	n.d.	no	n.d.	excellent (own classification)	n.d.	n.d.	39.8	63.2	Gloeo., Micro., Dolich., Pseudan., Apha.	n.d.
60	Łapalickie	above		SMS	<10	good	n.d.	no	n.d.	excellent (own classification)	n.d.	n.d.	34.2	101.2	n.d.	n.d.
61	Stępuchowskie	above		SMS	<50	moderate	no	no (enterococci x3, Escherichia coli x2)	good (provided by CSI)	sufficient (provided by CSI)	596.2	254.2	2792.6	1159	n.d.	n.d.
62	Wonieskie (Wonieść)	above		SMS	> 50	bad	no	no	excellent (provided by CSI)	excellent (provided by CSI)	81.2	26.6	27.75	115.45	n.d.	n.d.
63	Wieleńskie - Trzytoniowe (Przemęckie Zachodnie) (two bathing areas located in this lake)	above		SMS	> 50	bad	n.d.	no	n.d.	good (own classification)	n.d.	n.d.	516.45	95.05	n.d.	n.d.
							n.d.	no	n.d.	excellent (own classification)	n.d.	n.d.	187.25	54.15
64	Firlej (three bathing areas located in this lake)	above		SMS	<50	bad	no	no	excellent (own classification)	excellent (own classification)	8.55	86	7.55	24.7	n.d.	n.d.
							n.d.	no	n.d.	excellent (own classification)	n.d.	n.d.	47.9	74.1
							n.d.	no	n.d.	good (own classification)	n.d.	n.d.	86.95	277.3
65	Tajty	above		SMS	<50	moderate	no	no	excellent (own classification)	excellent (own classification)	9.85	27.5	16.25	14.5	n.d.	n.d.
66	Nyskie	below		n.d.	n.d.	n.d.	yes (x1)	no	good (provided by CSI)	sufficient (provided by CSI)	38	110.8	32.3	196.95	n.d.	n.d.
67	Białe (Prokowo)	above	3140 habitats	SMS	<5	good	n.d.	no	n.d.	excellent (own classification)	n.d.	n.d.	13.2	11.6	Dolich., Plankt., Apha., Micro.	MCs
68	Iłżeckie	below		n.d.	n.d.	n.d.	n.d.	no	n.d.	excellent (own classification)	n.d.	n.d.	103.35	84.5	n.d.	n.d.
69	Kierskie (three bathing areas located in this lake)	above		SMS	<50	moderate	no	no	excellent (own classification)	excellent (own classification)	54.1	21.75	15	6.2	Plankt., Apha., Micro., Dolich., Woron., Pseudan.	MCs
							no	no	excellent (provided by CSI)	excellent (provided by CSI)	111.6	43.7	61	12.2
							n.d.	no	n.d.	excellent (own classification)	n.d.	n.d.	389.8	37.6
70	Luterskie	above		SMS	<5	high	yes (x1)	no	excellent (own classification)	excellent (own classification)	38.25	20.25	27.75	20.75	n.d.	n.d.
71	Wielkie	below		n.d.	n.d.	n.d.	no	no	excellent (own classification)	excellent (own classification)	312.2	168.8	347.4	51.4	n.d.	n.d.
72	Lubikowskie	above		SMS	<5	high	no (Escherichia coli x 1)	no	excellent (provided by CSI)	excellent (provided by CSI)	1011.5	23.75	27	4.4	n.d.	n.d.
73	Lednik	below		n.d.	n.d.	n.d.	n.d.	no	n.d.	excellent (own classification)	n.d.	n.d.	39.1	8.55	n.d.	n.d.
74	Wielochowskie	above		n.d.	n.d.	not evaluated	yes (x2)	no	excellent (provided by CSI)	excellent (provided by CSI)	2.95	1	13.65	5.7	n.d.	n.d.
75	Niegocin (two bathing areas located in this lake)	above		SMS	<50	moderate	no	no	excellent (provided by CSI)	excellent (provided by CSI)	80.75	37.55	68.55	30.4	Plankt., Apha., Dolich., Micro.	n.a.
							no	no	excellent (own classification)	excellent (own classification)	18.75	21.8	22.1	40.25
76	Jeziorak (three bathing areas located in this lake)	above		SMS	> 50	poor	no	no	excellent (own classification)	excellent (own classification)	74.6	18.2	74.45	15.65	Plankt., Apha., Micro., Pseudan	MCs
							no	no	excellent (own classification)	excellent (own classification)	239.35	34.9	69.95	13.8
							n.d.	no	n.d.	excellent (own classification)	n.d.	n.d.	15	7.6
77	Wikaryjskie	above		SMS	<50	good	no	no	excellent (own classification)	excellent (own classification)	231	22.2	30	17.2	n.d.	n.d.
78	Bąk	below		n.d.	n.d.	n.d.	n.d.	no	n.d.	excellent (own classification)	n.d.	n.d.	27	105.4	n.d.	n.d.
79	Wilkowskie	above		SMS	<5	high	no	no	excellent (own classification)	excellent (own classification)	16.8	11.7	131.55	56.35	n.d.	n.d.
80	Rogozińskie (two bathing areas located in this lake)	above		SMS	> 50	poor	n.d.	no	n.d.	excellent (own classification)	n.d.	n.d.	371.15	59.8	n.d.	n.d.
							n.d.	no	n.d.	excellent (own classification)	n.d.	n.d.	437.25	64.95
81	Zaleskie (two bathing areas located in this lake)	above		SMS	<50	moderate	no	yes (x4)	good (own classification)	excellent (own classification)	745.95	39.85	32.05	24.8	n.d.	n.d.
							no	yes (x3)	excellent (own classification)	excellent (own classification)	79.9	37.4	373.2	15.8
82	Biezdruchowskie	below		n.d.	n.d.	n.d.	n.d.	no	n.d.	excellent (own classification)	n.d.	n.d.	140.5	15.45	n.d.	n.d.
83	Dłużec	above		SMS	<50	poor	no (Escherichia coli x1)	no	insufficient (own classification)	good (own classification)	3223	39	982	153	n.d.	n.d.
84	Górznickie	below		n.d.	n.d.	n.d.	no	no	excellent (own classification)	excellent (own classification)	39.1	113.35	67.7	44.25	n.d.	n.d.
85	Grzymisławskie	above		SMS	<50	moderate	no	no	excellent (own classification)	excellent (own classification)	121.2	32.75	124.45	87.55	n.d.	n.d.
86	Krzyckie	above		SMS	<50	moderate	no	no	excellent (own classification)	excellent (own classification)	43.6	46.75	400	72.4	n.d.	n.d.
87	Kuchenne	below		(Gołdyn 1991)	<50	n.d.	no	no	excellent (provided by CSI)	excellent (provided by CSI)	40.5	9.25	27.75	19.95	n.d.	n.d.
88	Kwileckie	below		n.d.	n.d.	n.d.	no	no	excellent (provided by CSI)	excellent (provided by CSI)	100.4	32.5	27.75	38.55	n.d.	n.d.
89	Mierzyńskie	below		n.d.	n.d.	n.d.	no	no	excellent (own classification)	excellent (own classification)	15	4.85	15	9.55	n.d.	n.d.
90	Mikołajskie	above		SMS	<50	moderate	n.d.	no	n.d.	excellent (own classification)	n.d.	n.d.	100.2	37.8	n.d.	n.d.
91	Młyńskie	below		n.d.	n.d.	n.d.	no	no	excellent (provided by CSI)	excellent (provided by CSI)	43.6	19.65	43.6	295.65	n.d.	n.d.
92	Nierzym	below		n.d.	n.d.	n.d.	no	no	excellent (own classification)	excellent (own classification)	39.8	11.6	15	5	n.d.	n.d.
93	Miejskie	below		n.d.	n.d.	n.d.	yes (x2)	yes(x1)	excellent (provided by CSI)	excellent (provided by CSI)	189	82.2	36.7	16.9	n.d.	n.d.
94	Strzeszów (Strzeszowskie)	above		n.d.	n.d.	not evaluated	no	no	excellent (own classification)	excellent (own classification)	39.8	69.2	32.2	25.3	n.d.	n.d.
95	Sławskie	above		SMS	<50	moderate	no	no	excellent (provided by CSI)	good (provided by CSI)	585.6	40	187.35	46.05	n.d.	n.d.
56	Żuczek	above		n.d.	n.d.	not evaluated	yes (x1)	yes (x1)	excellent (provided by CSI)	excellent (provided by CSI)	58.4	52.8	21	21.6	n.d.	n.d.
97	Łęsk	above		n.d.	n.d.	not evaluated	n.d.	no	n.d.	excellent (own classification)	n.d.	n.d.	12.75	4.7	n.d.	n.d.
98	Pauzeńskie	above		SMS	> 50	poor	n.d.	no	n.d.	excellent (own classification)	n.d.	n.d.	97.15	32.4	n.d.	n.d.
99	Bobrowo Wielkie	below		n.d.	n.d.	n.d.	no	no	excellent (own classification)	excellent (own classification)	15	0	13.5	31.6	n.d.	n.d.
100	Czaplino	above		n.d.	n.d.	not evaluated	no	no	excellent (own classification)	excellent (own classification)	12.75	6.8	41.4	43.3	n.d.	n.d.
101	Kamionkowskie	above		SMS	<10	good	no	no	good (provided by CSI)	good (provided by CSI)	30	22	43.6	38.45	n.d.	n.d.
102	Okra	above		n.d.	n.d.	not evaluated	no	no	excellent (own classification)	excellent (own classification)	0	5.1	13.5	40.6	n.d.	n.d.
103	Szczytno	above		SMS	<10	moderate	yes (x1)	no	excellent (provided by CSI)	excellent (provided by CSI)	15	10	27	34.8	n.d.	n.d.
104	Gałęźne	below		n.d.	n.d.	n.d.	no	no	excellent (own classification)	excellent (own classification)	5.7	9.1	22.65	32.25	n.d.	n.d.
105	Rzuno	below		n.d.	n.d.	n.d.	no	no	excellent (own classification)	excellent (own classification)	13.95	7.1	14.25	12.8	n.d.	n.d.
106	Skrzynki Duże	below		n.d.	n.d.	n.d.	no	no	excellent (own classification)	excellent (own classification)	41.2	27.3	13.95	78.9	n.d.	n.d.
107	Borówno	above		SMS	<50	moderate	n.d.	yes (x1)	n.d.	good (own classification)	n.d.	n.d.	523.25	56.5	n.d.	n.d.
108	Chomęcickie	below		n.d.	n.d.	n.d.	no	no	excellent (own classification)	excellent (own classification)	43.6	27.5	255.2	96.45	n.d.	n.d.
109	Chrzypskie	above		SMS	<50	good	no	no	excellent (own classification)	excellent (own classification)	43.6	34.35	27.75	14.25	n.d.	n.d.
110	Czarne	below		n.d.	n.d.	n.d.	yes (x2)	no	excellent (own classification)	excellent (own classification)	258.4	21	61	13.8	n.d.	n.d.
111	Deczno	below		n.d.	n.d.	n.d.	no	no	excellent (provided by CSI)	excellent (provided by CSI)	15	15	18.5	7.25	n.d.	n.d.
112	Dymno	above	3140 habitats	SMS	<5	good	no	no	excellent (provided by CSI)	excellent (provided by CSI)	0	5.8	12	13.4	n.d.	n.d.
113	Górznieńskie	below		n.d.	n.d.	n.d.	no	no	excellent (own classification)	excellent (own classification)	81	37.45	12.75	9.55	n.d.	n.d.
114	Jarosławieckie	below		(Pełechaty and Pełechata 2004)	<50	n.d.	n.d.	no	n.d.	excellent (own classification)	n.d.	n.d.	15	12.55	Pseudan., Micro., Plankt., Woron.	n.d.
115	Końskie	above		SMS	<10	good	no	no	excellent (provided by CSI)	excellent (provided by CSI)	27	14.2	12	31	n.d.	n.d.
116	Królewskie	above		n.d.	n.d.	not evaluated	n.d.	yes (x5)	n.d.	excellent (own classification)	n.d.	n.d.	0	18.3	n.d.	n.d.
117	Kłodawskie	below		n.d.	n.d.	n.d.	no	no	excellent (own classification)	excellent (own classification)	58	28.4	27	15.2	n.d.	n.d.
118	Lubiąż (two bathing areas located in this lake)	above		SMS	<50	moderate	no	no	excellent (own classification)	excellent (own classification)	30	40.4	15	14	n.d.	n.d.
							n.d.	no	n.d.	excellent (own classification)	n.d.	n.d.	26.25	16.75
119	Lusowskie	above		SMS	<50	good	no	no	excellent (own classification)	excellent (own classification)	15	19.8	156.5	40.25	Plankt., Apha., Micro., Dolich., Woron., Pseudan.	MCs
120	Mochel	above		SMS	<50	poor	n.d.	no	n.d.	excellent (own classification)	n.d.	n.d.	18.5	12.5	n.d.	n.d.
121	Mormin	below		n.d.	n.d.	n.d.	n.d.	no	n.d.	excellent (own classification)	n.d.	n.d.	288.2	182.5	n.d.	n.d.
122	Niskie Brodno	above		SMS	<50	poor	no	no	excellent (own classification)	good (own classification)	166.8	59	202.9	247.5	n.d.	n.d.
123	Pakoskie Północne	above		SMS	> 50	poor	n.d.	no	n.d.	excellent (own classification)	n.d.	n.d.	199.45	101.1	n.d.	n.d.
124	Święte	below		n.d.	n.d.	n.d.	yes (x2)	no	excellent (own classification)	good (own classification)	71.6	39.55	54.1	290.2	not detected	n.a.
125	Nienawiszcz Duże	below		n.d.	n.d.	n.d.	n.d.	no	n.d.	excellent (own classification)	n.d.	n.d.	27.75	28.85	n.d.	n.d.
126	Drwęckie	above		SMS	> 50	poor	no	no	excellent (provided by CSI)	good (provided by CSI)	300.6	65.6	294.2	64.4	n.d.	n.d.
127	Jarosławskie (two bathing areas located in this lake)	below		n.d.	n.d.	n.d.	no	no	excellent (provided by CSI)	excellent (provided by CSI)	82.15	13.1	15	11.25	n.d.	n.d.
							no	no	excellent (own classification)	excellent (own classification)	30	32.2	15	6.85
128	Raduń	above		n.d.	n.d.	not evaluated	no (enterococci x1)	no	sufficient (own classification)	excellent (own classification)	84.2	365.2	15	28.5	n.d.	n.d.
129	Ełckie (two bathing areas located in this lake)	above		SMS	<50	moderate	no	no	good (own classification)	excellent (own classification)	620.75	41.35	174.45	30.25	n.d.	n.d.
							no	no	excellent (own classification)	excellent (own classification)	58.75	67.9	42.75	29.95
130	Bartężek	above		SMS	> 50	poor	no	no	excellent (own classification)	excellent (own classification)	97.2	65.8	39.8	16	n.d.	n.d.
131	Ukiel (two bathing areas located in this lake)	above		SMS	<50	moderate	no	no	excellent (provided by CSI)	excellent (provided by CSI)	15	3.4	15	13.6	n.d.	n.d.
							no	no	excellent (provided by CSI)	excellent (provided by CSI)	15	1.7	118.2	16
132	Sajmino	below		(Tandyrak et al. 2017)	<5	n.d.	no	no	excellent (provided by CSI)	excellent (provided by CSI)	842.1	181.95	116.6	112.6	n.d.	n.d.
133	Zamkowe	above		SMS	> 50	poor	yes (x1)	no	good (own classification)	excellent (provided by CSI)	51.8	224.8	0	4.25	n.d.	n.d.
134	Trzesiecko (three bathing areas located in this lake)	above		SMS	<50	poor	no (Escherichia coli x3)	no (Escherichia coli x2)	insufficient (provided by CSI)	insufficient (provided by CSI)	3316.5	90.55	1733.9	74.4	Micro.	MCs
							no	no	good (provided by CSI)	good (provided by CSI)	50.25	27.75	275	129.25
							no	no	excellent (provided by CSI)	excellent (provided by CSI)	86.25	11.5	236.5	46.25
135	Paklicko	above		SMS	<50	moderate	n.d.	no	n.d.	excellent (own classification)	n.d.	n.d.	27.75	44.35	n.d.	n.d.
136	Łoniewskie	above		SMS	> 50	bad	no	no	good (provided by CSI)	good (provided by CSI)	46	82.35	332.6	67.4	n.d.	n.d.
137	Zakrzewie	below		(Pronin 2020 own unpublished data)	<5	n.d.	n.d.	no	n.d.	excellent (own classification)	n.d.	n.d.	13.35	5.4	n.d.	n.d.
138	Ślesińskie (three bathing areas located in this lake)	above		(Napiórkowska-Krzebietke 2009)	<50	not evaluated	no	no	excellent (own classification)	excellent (own classification)	15	7.1	15	8.85	n.d.	n.d.
							no	no	excellent (own classification)	excellent (own classification)	15	5.7	27.75	8.7
							no	no	excellent (own classification)	excellent (own classification)	78.75	22.45	27.75	77
139	Przedwieśnia	below		n.d.	n.d.	n.d.	no	no	excellent (provided by CSI)	excellent (provided by CSI)	1	6.4	15	10.85	n.d.	n.d.
140	Niesłysz (three bathing areas located in this lake)	above	3140 habitats	SMS	<10	high	no	no	excellent (own classification)	excellent (own classification)	28.5	7.8	30	12.55	n.d.	n.d.
							no	no	good (own classification)	excellent (own classification)	144.6	316.7	30	29.05
							no	no	excellent (own classification)	excellent (own classification)	15	7.6	156.65	168.15
141	Garczyn	above		9	<50	moderate	yes (x1)	no	excellent (provided by CSI)	excellent (provided by CSI)	12.2	1.8	15	3.8	n.d.	n.d.
142	Jelenie (two bathing areas located in this lake)	above		SMS	<50	poor	no	yes (x1)	excellent (own classification)	excellent (own classification)	7.1	6.8	41.25	125.5	n.d.	n.d.
							no	no	excellent (own classification)	excellent (own classification)	17.3	3.4	15	20.8
143	Łódzko - Dymaczewskie	above		SMS	<50	moderate	no	yes (x1)	excellent (own classification)	excellent (own classification)	27.75	15.25	143	38.8	n.d.	n.d.
144	Karczewnik	below		(Kaczorkiewicz 2010)	<50	n.d.	no	no	excellent (own classification)	good (own classification)	265.3	70.6	682.25	182.55	n.d.	n.d.
145	Margonińskie	above		SMS	<50	moderate	no	no	excellent (own classification)	excellent (own classification)	229.15	66.8	27.75	13.65	n.d.	n.d.
146	Miejskie (Chodzieskie)	above		SMS	> 50	moderate	no	no	excellent (own classification)	excellent (own classification)	45.4	11.85	165.75	25.1	n.d.	n.d.
147	Siekiera	below		(Bryl et al. 2017)	<50	n.d.	no	no	excellent (own classification)	excellent (own classification)	41.35	29.35	155.25	21.8	n.d.	n.d.
148	Ocypel Wielki (two bathing areas located in this lake)	above		SMS	<10	good	n.d.	no	n.d.	excellent (own classification)	n.d.	n.d.	27.75	12.8	n.d.	n.d.
							n.d.	no	n.d.	excellent (own classification)	n.d.	n.d.	81.3	36.2
149	Tarnowskie Duże	above		SMS	<50	moderate	no	no	excellent (own classification)	excellent (own classification)	15	6.4	110.2	21.35	n.d.	n.d.
150	Zbąszyńskie	above		SMS	> 50	moderate	no	no	excellent (own classification)	excellent (own classification)	12.75	53.6	27.75	10.85	Plankt., Apha., Cylind.	CYN
151	Lidzbarskie	above		n.d.	n.d.	not evaluated	no	no	excellent (provided by CSI)	excellent (provided by CSI)	54	59.2	27.75	41.25	Apha., Dolich.	n.a.
152	Licheńskie	above		(Napiórkowska-Krzebietke 2009)	<50	not evaluated	no	no	excellent (own classification)	excellent (own classification)	15	1	96.3	51.1	n.d.	n.d.
153	Soczewka	below		n.d.	n.d.	n.d.	n.d.	yes (x2)	n.d.	excellent (own classification)	n.d.	n.d.	11	10.4	n.d.	n.d.
154	Ostrowskie	above	3140 habitats	SMS	<5	good	no	no	excellent (provided by CSI)	excellent (provided by CSI)	49.5	23.5	15	8.25	n.d.	n.d.
155	Łagowskie	above		SMS	<50	high	no	no	excellent (own classification)	excellent (own classification)	15	33.45	44.6	30.8	n.d.	n.d.
156	Rusałka	below		(Gołdyn et al. 2010),	> 50	n.d.	no	no	excellent (provided by CSI)	excellent (provided by CSI)	40.5	23.85	354	33.4	Plankt., Micro., Woron., Apha., Cylind., Dolich., Pseudan.,	n.d.
157	Skanda	above		SMS	<50	bad	no	no	excellent (provided by CSI)	excellent (provided by CSI)	15	9.5	83.6	32	n.d.	n.d.
158	Dąbie (two bathing areas located in this lake)	above		(Nędzarek and Tórz 2009)	> 50	not evaluated	no	no	excellent (provided by CSI)	excellent (provided by CSI)	21	59.2	124.2	42	n.d.	n.d.
							no	no	good (provided by CSI)	sufficient (provided by CSI)	24	43.2	41.2	15.6
159	Głębokie (Szczecin)	below		(Pasztaleniec and Poniewozik, 2010)	> 50	n.d.	no	no	excellent (provided by CSI)	excellent (provided by CSI)	13.2	23.6	29.2	7.4	n.d.	n.d.
160	Łobez	below		n.d.	n.d.	n.d.	no	no	excellent (provided by CSI)	excellent (provided by CSI)	25.8	0.9	119.8	13.2	n.d.	n.d.
161	Morzycko	above		SMS	<10	good	no	no	excellent (provided by CSI)	excellent (provided by CSI)	64.6	11.4	14.25	9.95	n.d.	n.d.
162	Steklno	below		n.d.	n.d.	n.d.	no	no	excellent (own classification)	excellent (own classification)	15	16.6	14.55	3.7	n.d.	n.d.
163	Miedwie	above		SMS	<50	poor	no	no	excellent (provided by CSI)	excellent (provided by CSI)	42	10	189.5	79.75	n.d.	n.d.
164	Bachotek (two bathing areas located in this lake)	above		SMS	<50	moderate	n.d.	no	n.d.	excellent (own classification)	n.d.	n.d.	61	106.2	n.d.	n.d.
							n.d.	no	n.d.	excellent (own classification)	n.d.	n.d.	104.9	89.3
165	Strzeszyńskie	below		(Kowalczewska-Madura et al. 2015)	<5	n.d.	no	no	excellent (provided by CSI)	excellent (provided by CSI)	72.35	70.45	46	18.6	Apha., Micro., Dolich.	n.a.
166	Głębokie (Międzyrzecz)	above	3140 habitats	SMS	<5	high	no	no	excellent (provided by CSI)	excellent (provided by CSI)	70.8	6.2	54.8	11.2	n.d.	n.d.
167	Lgińsko	above		SMS	> 50	poor	no	no	excellent (provided by CSI)	excellent (provided by CSI)	369	57.2	129.3	105.95	n.d.	n.d.
168	Glibiel	below		n.d.	n.d.	n.d.	no	no	excellent (provided by CSI)	excellent (provided by CSI)	15	64.4	39	10	n.d.	n.d.
169	Głębokie (Świeszyno)	above		SMS	<10	good	n.d.	no	n.d.	excellent (own classification)	n.d.	n.d.	0	5.7	n.d.	n.d.
170	Szczucze	below		n.d.	n.d.	n.d.	no	no	excellent (own classification)	excellent (own classification)	217.3	54.1	41.35	27.75	n.d.	n.d.
171	Trzcianno	below		n.d.	n.d.	n.d.	no	no	excellent (own classification)	excellent (own classification)	57	9.4	10	7.7	n.d.	n.d.
172	Ring	below		n.d.	n.d.	n.d.	no	no	excellent (own classification)	excellent (own classification)	15	4.85	56.35	25.45	n.d.	n.d.
173	Myśliborskie	above		SMS	<50	moderate	no	no	excellent (provided by CSI)	excellent (provided by CSI)	110.8	25	93.8	26.2	n.d.	n.d.
174	Jastrowie Wielkie	below		n.d.	n.d.	n.d.	n.d.	no	n.d.	excellent (own classification)	n.d.	n.d.	15	115.65	n.d.	n.d.
175	Duże	below		n.d.	n.d.	n.d.	no	no	excellent (provided by CSI)	excellent (provided by CSI)	27.75	183.25	72.35	49.3	n.d.	n.d.
176	Radolne	above		SMS	<50	poor	no	no	excellent (own classification)	excellent (own classification)	3.6	1.8	13.05	3.7	n.d.	n.d.
177	Lipie	above		SMS	<10	good	no	no	excellent (provided by CSI)	excellent (provided by CSI)	15	4.7	95.75	29.25	n.d.	n.d.
178	Kaliszańskie	above	3140 habitats	SMS	<10	moderate	no	no	excellent (provided by CSI)	excellent (provided by CSI)	178	30.6	27	45	n.d.	n.d.
179	Kobyleckie	above		SMS	<50	moderate	yes (x1)	no	excellent (provided by CSI)	excellent (provided by CSI)	121.75	25.25	178.8	136	n.d.	n.d.
180	Narie (two bathing areas located in this lake)	above		SMS	<50	good	no	no	excellent (own classification)	excellent (own classification)	15	1	15	59.4	n.d.	n.d.
							no	no	excellent (own classification)	excellent (own classification)	15	1	41.35	21.25
181	Obłęże	above		SMS	<50	good	n.d.	no	n.d.	excellent (own classification)	n.d.	n.d.	15	11.4	n.d.	n.d.
182	Kaleńsko	above	3110 habitats	n.d.	n.d.	not evaluated	n.d.	no	n.d.	excellent (own classification)	n.d.	n.d.	0	1	n.d.	n.d.
183	Wąsoskie	above		SMS	<10	high	n.d.	no	n.d.	excellent (own classification)	n.d.	n.d.	99.7	65.95	n.d.	n.d.
184	Dobrogoszcz	above		(Pronin 2020 own unpublished data)	<5	not evaluated	yes (x2)	no	excellent (own classification)	excellent (own classification)	7.59	14.4	20.95	109.55	n.d.	n.d.
185	Kozienice	below		n.d.	n.d.	n.d.	no	no	excellent (provided by CSI)	excellent (provided by CSI)	144.2	22.8	250.85	43.55	n.d.	n.d.
186	Długie (Trzcianka)	above		SMS	<50	moderate	no	no	excellent (own classification)	excellent (own classification)	72.35	13.7	216.15	61.1	n.d.	n.d.
187	Sarcze (two bathing areas located in this lake)	above		n.d.	n.d.	not evaluated	no	no	excellent (own classification)	excellent (own classification)	27.75	6.85	262.65	13.5	n.d.	n.d.
							no	no	good (own classification)	excellent (own classification)	585.05	65.85	102.65	24.8
188	Gołdopiwo (two bathing areas located in this lake)	above		SMS	<50	good	no	no	excellent (own classification)	excellent (own classification)	10.85	8.8	25.65	7.7	n.d.	n.d.
							n.d.	no	n.d.	excellent (own classification)	n.d.	n.d.	18.9	16.9
189	Okonin	below		n.d.	n.d.	n.d.	no	no	excellent (own classification)	excellent (own classification)	15	72.15	15	11.4	n.d.	n.d.
190	Mausz Duży	above		SMS	<5	good	n.d.	no	n.d.	excellent (own classification)	n.d.	n.d.	85.4	241.4	Micro., Dolich.	n.a.
191	Borówno	below		(Wiśniewska and Paczuska 2013)	<50	n.d.	no	no	excellent (provided by CSI)	excellent (provided by CSI)	12.75	18.1	15	15.7	n.d.	n.d.
192	Rychnowskie	above		SMS	<10	good	no	no	excellent (provided by CSI)	excellent (provided by CSI)	54.8	36	90.6	75.8	n.d.	n.d.
193	Linie	below		n.d.	n.d.	n.d.	no	no	excellent (own classification)	excellent (own classification)	150.6	20	15	16.6	n.d.	n.d.
194	Ostrowite	below	3140 habitats	n.d.	n.d.	n.d.	n.d.	no	n.d.	excellent (provided by CSI)	n.d.	n.d.	25.5	13.8	n.d.	n.d.
195	Duży Pełcz	above		SMS	<10	good	no	no	excellent (own classification)	excellent (own classification)	25.8	8.7	94.85	169	n.d.	n.d.
196	Piaszyste	below		n.d.	n.d.	n.d.	no	no	excellent (provided by CSI)	excellent (provided by CSI)	12	11.8	286.8	26.4	n.d.	n.d.
197	Cichowo (two bathing areas located in this lake)	above		SMS	<50	poor	n.d.	no	n.d.	excellent (own classification)	n.d.	n.d.	69.95	20.55	n.d.	n.d.
							n.d.	no	n.d.	excellent (own classification)	n.d.	n.d.	41.35	92.2
198	Łubowo (Łubiewo) (two bathing areas located in this lake)	above		SMS	<10	good	n.d.	yes (x1), no	n.d.	excellent (own classification)	n.d.	n.d.	111	12	n.d.	n.d.
							n.d.	no	n.d.	excellent (own classification)	n.d.	n.d.	67.7	13.7
199	Mamry	above		SMS	<10	good	no	no	excellent (own classification)	excellent (own classification)	81.15	76.45	116.05	22.45	Apha., Micro., Gloeo., Dolich.	n.a.
200	Pile	above		SMS	<50	moderate	n.d.	no	n.d.	excellent (own classification)	n.d.	n.d.	10	6.85	n.d.	n.d.
201	Klukom	above		SMS	<50	bad	no	no (other chemical substance x1)	excellent (own classification)	excellent (own classification)	14.55	10.55	27	36.2	n.d.	n.d.
202	Żnińskie Małe	above		SMS	> 50	bad	n.d.	no	n.d.	good (own classification)	n.d.	n.d.	631.5	92.55	n.d.	n.d.
203	Gołdap	above		SMS	<50	poor	no	yes (x1)	excellent (own classification)	excellent (own classification)	58.75	2.85	26.25	6	n.d.	n.d.
204	Chełmżyńskie	above		SMS	<50	good	no	no	excellent (own classification)	excellent (own classification)	87.4	12.6	54.1	32.8	n.d.	n.d.
205	Krzywińskie	below		n.d.	n.d.	n.d.	no	no	excellent (own classification)	excellent (own classification)	30	28.8	59.05	37.35	n.d.	n.d.
206	Suskie	above		SMS	> 50	bad	n.d.	no	n.d.	excellent (own classification)	n.d.	n.d.	44.45	14.4	n.d.	n.d.
207	Więcborskie	above		SMS	<50	moderate	yes (x2)	no	excellent (own classification)	excellent (own classification)	13	88.85	27.15	24.85	n.d.	n.d.
208	Necko	above		SMS	<50	good	n.d.	no	n.d.	good (own classification)	n.d.	n.d.	474.5	218.5	n.d.	n.d.
209	Solecko	above		SMS	<50	good	n.d.	no	n.d.	excellent (own classification)	n.d.	n.d.	72.35	55.75	n.d.	n.d.
210	Chlewo Wielkie	above	3110 habitats	n.d.	n.d.	not evaluated	n.d.	no	n.d.	excellent (own classification)	12.9	23.95	17	29.75	n.d.	n.d.
211	Garczyn	above		SMS	<50	moderate	no	no	excellent (provided by CSI)	excellent (provided by CSI)	12.2	1.8	15	3.8	n.d.	n.d.
212	Pątnowskie	above		SMS	<50	poor	no	no	excellent (own classification)	excellent (own classification)	15	50.5	15	90.55	n.d.	n.d.
213	Krajnik	below		n.d.	n.d.	n.d.	n.d.	no	n.d.	excellent (own classification)	n.d.	n.d.	26.25	33.5	n.d.	n.d.
214	Płotki	below	3140 habitats	n.d.	n.d.	n.d.	no	no	excellent (provided by CSI)	excellent (provided by CSI)	36.8	20.6	30	8.6	n.d.	n.d.
215	Rotcze	below		(Pasztaleniec and Poniewozik, 2010)	<50	n.d.	no	no	excellent (own classification)	excellent (own classification)	52.8	46.65	97.25	63.45	n.d.	n.d.
216	Oleckie Wielkie (two bathing areas located in this water body)	above		SMS	<50	moderate	no	no	excellent (own classification)	excellent (own classification)	58.6	7.4	13.95	9.85	n.d.	n.d.
							n.d.	no	n.d.	excellent (own classification)	n.d.	n.d.	146.4	87.4
217	Niedzięgiel	above	3140 habitats	SMS	<5	good	no	no	excellent (provided by CSI)	excellent (provided by CSI)	51.85	127.75	248.55	104.7	n.d.	n.d.
218	Starogrodzkie	below		(Marszelewski and Noryśkiewicz 2003)	> 50	n.d.	no	no	excellent (own classification)	excellent (own classification)	15	118.2	15	25.2	n.d.	n.d.
219	Raduńskie Górne	above		SMS	<10	good	no	no	excellent (own classification)	excellent (own classification)	71.8	5.2	14.6	202	Micro., Dolich., Gloeo., Apha.	MCs
220	Węgorzyno	above		SMS	<50	moderate	n.d.	yes (x1)	n.d.	excellent (own classification)	n.d.	n.d.	68.49	29.5	n.d.	n.d.
221	Sumin	above		SMS	<50	moderate	no	no	good (own classification)	excellent (own classification)	594.65	321.05	163.55	177	n.d.	n.d.
222	Limajno	above		SMS	<50	moderate	no	no	excellent (own classification)	excellent (own classification)	18.2	11.6	87.4	40	n.d.	n.d.
223	Karsińskie	above		SMS	<50	not evaluated	no	no	excellent (own classification)	excellent (own classification)	0.85	9.55	35.5	12.25	n.d.	n.d.
224	Pożarowskie	below		n.d.	n.d.	n.d.	no	no	excellent (own classification)	excellent (own classification)	100.6	60	44.75	38.2	n.d.	n.d.
225	Wiecanowskie	above		SMS	<50	good	no	no	excellent (own classification)	excellent (own classification)	194.8	59.4	247.2	35.2	n.d.	n.d.
226	Omulew	above		SMS	> 50	bad	no	yes (x2)	excellent (own classification)	excellent (own classification)	240.35	63.85	58	59	n.d.	n.d.
227	Winiary	below		(Osuch et al. 2020)	<5	n.d.	no	no	excellent (provided by CSI)	excellent (provided by CSI)	59.35	156	143.75	41.85	n.d.	n.d.
228	Zdworskie	above		SMS	<50	moderate	n.d.	no	n.d.	excellent (own classification)	n.d.	n.d.	244.55	143.2	n.d.	n.d.
229	Zajezierskie	above		SMS	<50	moderate	no	no	good (own classification)	excellent (own classification)	566.6	60.8	51.8	25.4	Dolich.	n.d.
230	Zbiornik Balaton	below		n.d.	n.d.	n.d.	n.d.	no	n.d.	insufficient (own classification)	n.d.	n.d.	665.6	550.4	n.d.	n.d.
231	Stawy - Zabierzów Bocheński	below		n.d.	n.d.	n.d.	n.d.	no	n.d.	excellent (own classification)	n.d.	n.d.	110.8	192	n.d.	n.d.
232	Staw Wodnik	below		n.d.	n.d.	n.d.	no	no	excellent (own classification)	excellent (own classification)	0	1	0	8.5	n.d.	n.d.
233	Stawy Jana	below		n.d.	n.d.	n.d.	no	no	excellent (own classification)	excellent (own classification)	251.1	47	149.25	48.4	n.d.	n.d.
234	Zbiornik Ruda Pabianicka (Stawy Stefańskiego)	below		n.d.	n.d.	n.d.	yes (x1)	no	excellent (own classification)	excellent (own classification)	170.25	30.15	71.35	41.05	n.d.	n.d.
235	Duży Staw	below		n.d.	n.d.	n.d.	n.d.	no	n.d.	excellent (own classification)	n.d.	n.d.	58.75	74.5	n.d.	n.d.
236	Jezioro niewyróżnione	below		n.d.	n.d.	n.d.	no	yes (x3)	good (own classification)	good (own classification)	503.8	141	506.5	103.9	n.d.	n.d.
237	Staw Pożwirowy Kaniów	below		n.d.	n.d.	n.d.	no	no	excellent (own classification)	excellent (own classification)	16	56.6	45.2	15.2	n.d.	n.d.
238	Staw Szperek	below		n.d.	n.d.	n.d.	no	no	excellent (provided by CSI)	excellent (provided by CSI)	15	10.4	15	99.25	n.d.	n.d.
239	Staw (Konstantynów Łódzki)	below		n.d.	n.d.	n.d.	n.d.	yes (x1)	n.d.	excellent (own classification)	n.d.	n.d.	157.2	69.8	n.d.	n.d.
240	Staw Trendla	below		n.d.	n.d.	n.d.	no	no	excellent (own classification)	excellent (own classification)	106.8	154.8	179	16.2	n.d.	n.d.
241	Staw Pierwszy Jelczański	below		n.d.	n.d.	n.d.	n.d.	no	n.d.	excellent (own classification)	n.d.	n.d.	94.9	92.35	n.d.	n.d.
242	Staw Stawiki	below		n.d.	n.d.	n.d.	no	no	excellent (provided by CSI)	excellent (provided by CSI)	102.5	34	76.75	33.75	n.d.	n.d.
243	Wyrobisko po piachu w Międzyrzecu Podlaskim	below		n.d.	n.d.	n.d.	no	no	excellent (own classification)	excellent (own classification)	174	30.8	77	17.8	n.d.	n.d.
244	Zbiornik Retencyjny "Biały Rów"	below		n.d.	n.d.	n.d.	no	no	excellent (own classification)	excellent (own classification)	383.55	178.5	128.45	59.85	n.d.	n.d.
245	Zbiornik Bolko	below		n.d.	n.d.	n.d.	no	no	excellent (own classification)	excellent (own classification)	27.75	16.8	54.1	34.95	n.d.	n.d.
246	Żwirowisko Dębowa	below		n.d.	n.d.	n.d.	no	no	excellent (own classification)	excellent (own classification)	49.4	18.4	285	45.1	n.d.	n.d.
247	Glinianka Kożuchów	below		n.d.	n.d.	n.d.	n.d.	no	n.d.	excellent (own classification)	n.d.	n.d.	179.4	58.2	n.d.	n.d.
248	Wyrobisko Glininki Horodyskie w Chełmie	below		n.d.	n.d.	n.d.	no	no	excellent (own classification)	excellent (own classification)	226.75	63.65	384.55	161	n.d.	n.d.
249	Glinianki Zielonka	below		n.d.	n.d.	n.d.	no	no	good (own classification)	insufficient (own classification)	519.05	62.85	1746.75	85.75	n.d.	n.d.
250	Zbiornik Brzegi II	below		n.d.	n.d.	n.d.	no	no	excellent (own classification)	excellent (own classification)	318	86.6	79.8	60	n.d.	n.d.
251	Zbiornik pożwirowy	below		n.d.	n.d.	n.d.	yes (x1)	yes (x1)	excellent (provided by CSI)	excellent (provided by CSI)	263.9	56.3	24.75	114	n.d.	n.d.
252	Zbiornik Glinianki we Wrocławiu	below		n.d.	n.d.	n.d.	no	no	excellent (own classification)	excellent (own classification)	43.55	2.85	18.8	111.85	n.d.	n.d.
253	Woda stojąca "Glinianki"	below		n.d.	n.d.	n.d.	no	no	excellent (own classification)	excellent (own classification)	202.95	26	100.4	30.6	n.d.	n.d.
254	Zbiornik Kolbudy Dolne lub Bielkowski Zbiornik Wody	below		n.d.	n.d.	n.d.	yes (x1)	no (enterococci x1)	excellent (own classification)	insufficient (own classification)	93.5	14.9	756.8	944	n.d.	n.d.
255	Zbiornik Królewiecki we Wrocławiu	below		n.d.	n.d.	n.d.	yes (x3)	yes (x1)	excellent (own classification)	good (own classification)	145	84.8	507.25	172.7	n.d.	n.d.
256	Wyrobisko pożwirowe "ZEK" Radymno	below		n.d.	n.d.	n.d.	no	no	excellent (own classification)	excellent (own classification)	78.2	15	39.4	15	n.d.	n.d.
257	Sztuczny zbiornik wodny powstały po wyrobisku żwiru	below		n.d.	n.d.	n.d.	no	no	excellent (provided by CSI)	excellent (provided by CSI)	88.2	162.5	27.75	28.95	n.d.	n.d.
258	Zbiornik Morskie Oko we Wrocławiu	below		n.d.	n.d.	n.d.	no	no	excellent (own classification)	excellent (own classification)	60.65	21.95	24.4	13.1	n.d.	n.d.
259	Zbiornik Oporów we Wrocławiu	below		n.d.	n.d.	n.d.	no	no	excellent (own classification)	excellent (own classification)	44	29.15	96.5	29.9	n.d.	n.d.
260	Zbiornik Pawłowicki we Wrocławiu	below		n.d.	n.d.	n.d.	no	no	excellent (own classification)	excellent (own classification)	211.7	121.4	48	13.95	n.d.	n.d.
261	Wyrobisko pożwirowe w Nowogrodzie Bobrzańskim	below		n.d.	n.d.	n.d.	n.d.	no	n.d.	excellent (own classification)	n.d.	n.d.	81.2	99.2	n.d.	n.d.
262	Lewin Brzeski	below		n.d.	n.d.	n.d.	no	no	excellent (own classification)	good (own classification)	280.2	81.8	297.4	212.4	n.d.	n.d.
263	Glinianki Hosera	below		n.d.	n.d.	n.d.	no	no	excellent (own classification)	good (own classification)	299.55	72.65	619.3	106.05	n.d.	n.d.
264	Zbiornik Łysina - (Bieruń)	below		n.d.	n.d.	n.d.	no	no	good (own classification)	excellent (own classification)	414.5	296.05	15	42.9	n.d.	n.d.
265	Zbiornik Malina	below		n.d.	n.d.	n.d.	n.d.	no	n.d.	excellent (own classification)	n.d.	n.d.	21.8	44.5	n.d.	n.d.
266	Wyrobisko po eksploatacji kruszywa w Ostrowie	below		n.d.	n.d.	n.d.	n.d.	no	n.d.	excellent (own classification)	n.d.	n.d.	35.25	197.55	n.d.	n.d.
267	Starorzecze Bugu	below		n.d.	n.d.	n.d.	no	no	excellent (own classification)	excellent (own classification)	118.65	72.75	69.95	138.15	n.d.	n.d.
268	Żwirowisko Dębowa (two bathing areas located in this water body)	below		n.d.	n.d.	n.d.	no	no	excellent (own classification)	excellent (own classification)	49.4	18.4	285	45.1	n.d.	n.d.
							no	no	excellent (own classification)	excellent (own classification)	77.2	50.8	188.5	108
Explanation: n.d. – no data, n.a. analysed, Plankt. – Planktothrix, Dolich. – Dolichospermum (Anabaena), Apha. – Aphanizomenon (including Cuspidothrix issatschenkoi), Micro. – Microcystis, Woron. – Woronichinia, Pseudan. – Pseudanabaena, Gloeo. – Gloeotrichia, Cylind. – Cylindrospermopsis, Lyng. – Lyngbya, bold – dominated genera of cyanobacteria, MCs – microcystins, CYN – cylindrospermopsin, Atx…
References:
1. Bryl Ł, Wiśniewski R, Sobczyński T (2017) Rekultywacja jeziora Siekiera. Zmiany jakości wody i osadów dennych w okresie 2014-2016 r. [Restoration of Siekiera Lake. Changes in quality of water and bottom sediment in years 2014-2016]. In: Wisniewski R (ed) Ochrona i rekultywacja jezior. Polskie Zrzeszenie Inżynierów i Techników Sanitarnych Oddział Toruń, Toruń, pp 229–243 (in Polish)
2. Dzieszko P, Zwoliński Z (2015) Trophic diversity of Poznań Lakeland lakes. Limnol Rev 15:61–69. https://doi.org/10.2478/limre-2015-0007
3. Gołdyn R (1991) Phytoplankton of eutrophic lakes in Western Poland. SIL Proceedings, 1922-2010 24:905–908. https://doi.org/10.1080/03680770.1989.11898877
4. Gołdyn R, Podsiadłowski S, Kowalczewska-Madura K, et al (2010) Functioning of the Lake Rusałka ecosystem in Poznań (western Poland). Oceanol Hydrobiol Stud 39:65–80. https://doi.org/10.2478/v10009-010-0040-6
5. Goszczyński J, Szatten D (2013) Ochrona i rekultywacja jezior. In: Ryszard Wiśniewski (ed). Polskie Zrzeszenie Inżynierów i Techników Sanitarnych Oddział Toruń, Toruń, p 55 (in Polish)
6. Kaczorkiewicz M (2010) Specjacja fosforu w osadach dennych zbiorników o różnym statusie troficznym jako podstawa wyboru metody rekultywacji. Politechnika Koszalińska (in Polish)
7. Kowalczewska-Madura K, Gołdyn R, Dera M (2015) Spatial and seasonal changes of phosphorus internal loading in two lakes with different trophy. Ecol Eng 74:187–195. https://doi.org/10.1016/j.ecoleng.2014.10.033
8. Marszelewski W, Noryśkiewicz B (2003) The changes of the Starogrodzkie Lakes and their basin in the light of palynological and physical-chemical analysis. Limnol Rev 3:143–150
9. MGGP S.A., IOŚ (2010) Sformułowanie w warunkach korzystania z wód regionu wodnego ograniczeń w korzystaniu z wód jezior lub zbiorników oraz w użytkowaniu ich zlewni. Kraków (in Polish)
10. Napiórkowska-Krzebietke A (2009) Diversity and dynamics of phytoplankton in lakes Licheńskie and Ślesińskie in 2004-2005. Arch Polish Fish 17:253–265. https://doi.org/10.2478/v10086-009-0018-8
11. Nędzarek A, Tórz A (2009) The primary production of Tertiary estuary (Dąbie Lake, Poland). Limnol Rev 9:17–26
12. Osuch E, Osuch A, Podsiadłowski S, et al (2020) The Possibility of Using Potamogeton Crispus for Energy Purposes. In: Wróbel M, Jewiarz M, Andrzej S (eds) Renewable Energy Sources: Engineering, Technology, Innovation. Springer International Publishing, Cham, pp 277–283
13. Pełechata A, Pelechaty M, Pukacz A (2006) Cyanoprokaryota of shallow lakes of Lubuskie Lakeland (mid-western Poland). Oceanol Hydrobiol Stud XXXV:3–14
14. Pełechaty M, Pełechata A (2004) Mixing and trophic status of an anthropogenically impacted shallow lake (Lake Jarosławieckie, Wielkopolski National Park) in the light of the study of the spatial heterogeneity and seasonal dynamics of the pelagial. Limnol Rev 4:201–208
15. Tandyrak R, Grochowska J, Łopata M (2017) Hydrochemical parameters and trophic state of an urban lake used for recreation. J Elem 22:1347–1358. https://doi.org/10.5601/jelem.2017.22.1.1071
16. Wiśniewska M, Paczuska B (2013) Dynamics of the phytoplankton community in mesotrophic Lake Borówno. Oceanol Hydrobiol Stud 42:202–208. https://doi.org/10.2478/s13545-013-0076-9
17. Kobos J, Błaszczyk A, Hohlfeld N, et al (2013) Cyanobacteria and cyanotoxins in Polish freshwater bodies. Oceanol Hydrobiol Stud 42:358–378. https://doi.org/10.2478/s13545-013-0093-8
